# Supplementary material for: Caput Ligation Renders Immature Mouse Sperm Motile and Capable to Undergo cAMP-Dependent Phosphorylation
Source: Int J Mol Sci. 2021 Sep 23;22(19):10241. doi: 10.3390/ijms221910241 (PMC8549708; doi:10.3390/ijms221910241)
Supplement: Supplementary file 1 [file ijms-22-10241-s001.zip]

Archive with 3 entries (2 files):
- ijms-1361022-supplementary/
- ijms-1361022-supplementary/DT_Ligation_SFigure 1.tif
- ijms-1361022-supplementary/DT_Ligation_SFigure 2.tif
